# Supplementary material for: Behavioral Training in First-Generation Long-Tailed Macaques (Macaca fascicularis) for Improved Husbandry and Veterinary Procedures
Source: Animals (Basel). 2024 Aug 15;14(16):2369. doi: 10.3390/ani14162369 (PMC11350816; doi:10.3390/ani14162369)
Supplement: Supplementary file 1 [file animals-14-02369-s001.zip]

Archive with 1 entries (1 files):
- animals-3031723-supplementary.pdf
